# Supplementary material for: Cord Blood RSV-Neutralizing Antibodies and Risk of Hospitalization for RSV-Associated Acute Respiratory Infection in Vietnamese Children: A Case–Cohort Study
Source: Vaccines (Basel). 2025 Sep 11;13(9):963. doi: 10.3390/vaccines13090963 (PMC12474007; doi:10.3390/vaccines13090963)
Supplement: Supplementary file 1 [file vaccines-13-00963-s001.zip]

Archive with 5 entries (5 files):
- File S1.dta
- File S2.do
- File S3.txt
- File S4.csv
- Supplementary tables_R1.pdf
