# Supplementary material for: Cord Blood RSV-Neutralizing Antibodies and Risk of Hospitalization for RSV-Associated Acute Respiratory Infection in Vietnamese Children: A Case–Cohort Study
Source: Vaccines (Basel). 2025 Sep 11;13(9):963. doi: 10.3390/vaccines13090963 (PMC12474007; doi:10.3390/vaccines13090963)
Supplement: Supplementary file 1 [file vaccines-13-00963-s001.zip › File S2.do]

rsvari_foranalysis.dta
*characteristics*
*case vs subcohort*
foreach x of varlist sex lbw preterm modegrp magecat edugrp occumgrp occuhgrp urban para ante bmigrp anemia abgrp season genotype{
	tab `x' rsvari, col
}
foreach x of varlist sex lbw preterm modegrp magecat edugrp occumgrp occuhgrp urban para ante bmigrp anemia abgrp season genotype{
	tab `x' subcoh, col
}

*histogram*
histogram logic if subcoh==1|rsvari==1, by(subcoh) freq
histogram logic if rsvari==1, by(genotype) freq

**case-cohort study**
**RSV**
**weighted**
stset dox, failure(rsvari==1) origin(time delidate) enter(time delidate) id(bcid) scale(30.4375)
gen case=_d
drop wt
gen wt=.
replace wt=1 if case==1
summarize case if case == 0
local n_total_noncase = r(sum_w)
summarize case subcoh if case == 0 & subcoh == 1
local n_noncase_subcoh = r(sum_w)
replace wt = 1 / (`n_noncase_subcoh'/ `n_total_noncase') if case == 0 & subcoh == 1
drop if missing(wt)
tab wt
stset dox [pw=wt], failure(rsvari==1) origin(time delidate) enter(time delidate) id(bcid) scale(30.4375)

**
stsplit ageband, at(6 12 18)
label define agelabel 0 "-6m" 6 "6-12m" 12 "12-18m" 18 "18m+"
label values ageband agelabel
**cox**
foreach x of varlist sex lbw preterm modegrp abgrp magecat edugrp urban para ante anemia delimonth deliyearmonth season{
	tabulate `x' if rsvari==1 & ageband<12
	stcox i.`x' if ageband<12, vce(robust)
}
stcox ib2.abgrp if ageband<12, vce(robust)
stcox ib4.edugrp
stcox ib2.abgrp i.ageband, vce(robust)
stcox ib2.abgrp i.ageband i.sex i.preterm i.anemia i.season, vce(robust)
stcox ib2.abgrp i.ageband i.sex i.preterm i.anemia i.season if ageband<12, vce(robust)
sts test abgrp
local P: disp %4.3f 1-chi2(r(df), r(chi2))
sts graph, ylabel(0.93(0.01)1) by(abgrp) legend(order(1 "Low" 2 "Middle" 3 "High") position(8) ring(0) col(1)) text(0.94 20 "Log-rank test" " " "P=`P'") xtitle(Observation Period)

*incidence*
*interval*
gen interval_years = (_t - _t0) / 12

* --- 0–24 mo ---*
gen wt_time  = wt * interval_years
gen wt_event = wt * _d

sum wt_time
scalar total_py = r(sum)
sum wt_event
scalar total_events = r(sum)
scalar incidence = (total_events / total_py) * 1000
di "Incidence (0–24 mo) = " incidence " per 1000 PY"

* --- 0–12 mo ---*
gen in12m = _t <= 12
gen wt_time12  = wt * interval_years if in12m
gen wt_event12 = wt * _d if in12m

sum wt_time12
scalar total_py12 = r(sum)
sum wt_event12
scalar total_ev12 = r(sum)
scalar incidence12 = (total_ev12 / total_py12) * 1000
di "Incidence (0–12 mo) = " incidence12 " per 1000 PY"

* --- 0–6 mo ---*
gen in6m = _t <= 6
gen wt_time6  = wt * interval_years if in6m
gen wt_event6 = wt * _d if in6m
sum wt_time6
scalar total_py6 = r(sum)
sum wt_event6
scalar total_ev6 = r(sum)
scalar incidence6 = (total_ev6 / total_py6) * 1000
di "Incidence (0–6 mo) = " incidence6 " per 1000 PY"

**RSV-typeA**
**weighted**
tab arsvari subcoh
stset dox, failure(arsvari==1) origin(time delidate) enter(time delidate) id(bcid) scale(30.4)
gen case=_d
gen wt=.
replace wt=1 if case==1
replace wt=1/(387/1953) if case==0 & subcoh==1
tab wt
stset dox [pw=wt], failure(arsvari==1) origin(time delidate) enter(time delidate) id(bcid) scale(30.4)
stsplit ageband, at(6 12 18)
label define agelabel 0 "-6m" 6 "6-12m" 12 "12-18m" 18 "18m+"
label values ageband agelabel
