# Supplementary material for: Cord Blood RSV-Neutralizing Antibodies and Risk of Hospitalization for RSV-Associated Acute Respiratory Infection in Vietnamese Children: A Case–Cohort Study
Source: Vaccines (Basel). 2025 Sep 11;13(9):963. doi: 10.3390/vaccines13090963 (PMC12474007; doi:10.3390/vaccines13090963)
Supplement: Supplementary file 1 [file vaccines-13-00963-s001.zip › File S3.txt]

Minimal README (template)
Dataset: rsvari_foranalysis.dta
Rows: 1977
Columns: 28

Each row: one child (case or subcohort member).
Key ID field(s): (fill in if applicable)

Variables (see variable_list_from_dta.csv for full list).
Analysis script: rsvari_foranalysis.do (reproduces tables/figures).

Notes:
- Dates are provided as offsets (e.g., days from birth) where applicable.
- Direct identifiers removed; residual re-identification risk is minimized by coarsening rare categories.
- Please cite the article if reusing the data.
