# Supplementary material for: Cord Blood RSV-Neutralizing Antibodies and Risk of Hospitalization for RSV-Associated Acute Respiratory Infection in Vietnamese Children: A Case–Cohort Study
Source: Vaccines (Basel). 2025 Sep 11;13(9):963. doi: 10.3390/vaccines13090963 (PMC12474007; doi:10.3390/vaccines13090963)
Supplement: Supplementary file 1 [file vaccines-13-00963-s001.zip › File S4.csv]

variable
sex
bcid
delidate
rsvari
genotype
arsvari
brsvari
subcoh
neut
logic
abgrp
dox
magecat
lbw
preterm
edugrp
occumgrp
occuhgrp
urban
para
ante
bmigrp
anemia
modegrp
delimonth
deliyearmonth
season
genotype_num
